# Supplementary material for: Pricing of Shanghai stock exchange 50 ETF options based on different volatility models
Source: PLoS One. 2023 Dec 7;18(12):e0288266. doi: 10.1371/journal.pone.0288266 (PMC10703202; doi:10.1371/journal.pone.0288266)
Supplement: S1 File — (ZIP) [file pone.0288266.s001.zip]

Archive with 8 entries (7 files):
- supporting information files/
- supporting information files/.RData
- supporting information files/getData.R
- supporting information files/P1_DataPreparation.R
- supporting information files/P2_Statistic.R
- supporting information files/P3_ARMA-GARCHModeling.R
- supporting information files/P4_OptionPricing.R
- supporting information files/P5_Evaluation.R
