# Supplementary material for: Pricing of Shanghai stock exchange 50 ETF options based on different volatility models
Source: PLoS One. 2023 Dec 7;18(12):e0288266. doi: 10.1371/journal.pone.0288266 (PMC10703202; doi:10.1371/journal.pone.0288266)
Supplement: S1 File — (ZIP) [file pone.0288266.s001.zip › supporting information files/getData.R]

library(base,zoo)
library(xts)
library(TTR)
# library(quantmod)  ## 雅虎接口已失效
# etf<- getSymbols("510050.ss", src="yahoo", auto.assign = FALSE,getSymbols.warning4.0=FALSE) 
# test<- getSymbols("AAPL", src="yahoo", auto.assign = FALSE,getSymbols.warning4.0=FALSE) 

download_50ETF <- function(){
  # 用户装载WindR包后，需要启动WindR插件，即输入w.start()命令,可以使用?w.start查看命令说明。
  # 注：w.start不重复启动，若需要改变参数，如超时时间，用户可以使用w.stop命令先停止后再启动。

  library(WindR)
  # w.start( ); # 缺省显示导航界面，命令超时时间为300秒
  # w.start(showmenu=FALSE); # 不显示导航界面，命令超时时间为300秒
  w.start(waitTime=60,showmenu=FALSE); # 不显示导航界面，命令超时时间为60秒
  w.isconnected()# 即判断WindR是否已经登陆成功,当需要判断是否登录WindR时，可以输入w.isconnected()命令。
  # 用户可以使用?w.isconnected查看命令说明。
  # w.stop( ) /# 停止WindR,当需要停止使用WindR时，可以输入w.stop()命令。用户可以使用?w.stop查看命令说明。
  # 退出时，会自动执行w.stop( )，用户一般并不需要执行w.stop。
  
  w_wsd_data<-w.wsd("510050.SH","close","2015-02-09","2022-04-27")[["Data"]]
  return(w_wsd_data)
}

download_shibor <- function(){
  # 用户装载WindR包后，需要启动WindR插件，即输入w.start()命令,可以使用?w.start查看命令说明。
  # 注：w.start不重复启动，若需要改变参数，如超时时间，用户可以使用w.stop命令先停止后再启动。
  
  library(WindR)
  # w.start( ); # 缺省显示导航界面，命令超时时间为300秒
  # w.start(showmenu=FALSE); # 不显示导航界面，命令超时时间为300秒
  w.start(waitTime=60,showmenu=FALSE); # 不显示导航界面，命令超时时间为60秒
  w.isconnected()# 即判断WindR是否已经登陆成功,当需要判断是否登录WindR时，可以输入w.isconnected()命令。
  # 用户可以使用?w.isconnected查看命令说明。
  # w.stop( ) /# 停止WindR,当需要停止使用WindR时，可以输入w.stop()命令。用户可以使用?w.stop查看命令说明。
  # 退出时，会自动执行w.stop( )，用户一般并不需要执行w.stop。
  
  w_wsd_data<-w.wsd("SHIBOR1Y.IR","close","2022-02-24","2022-04-27")[["Data"]]
  return(w_wsd_data)
}
download_option <- function(){
  # 用户装载WindR包后，需要启动WindR插件，即输入w.start()命令,可以使用?w.start查看命令说明。
  # 注：w.start不重复启动，若需要改变参数，如超时时间，用户可以使用w.stop命令先停止后再启动。
  
  library(WindR)
  # w.start( ); # 缺省显示导航界面，命令超时时间为300秒
  # w.start(showmenu=FALSE); # 不显示导航界面，命令超时时间为300秒
  w.start(waitTime=60,showmenu=FALSE); # 不显示导航界面，命令超时时间为60秒
  w.isconnected()# 即判断WindR是否已经登陆成功,当需要判断是否登录WindR时，可以输入w.isconnected()命令。
  # 用户可以使用?w.isconnected查看命令说明。
  # w.stop( ) /# 停止WindR,当需要停止使用WindR时，可以输入w.stop()命令。用户可以使用?w.stop查看命令说明。
  # 退出时，会自动执行w.stop( )，用户一般并不需要执行w.stop。
  
  w_wsd_data_0<-w.wsd("10004038.SH","tradecode,exe_mode,exe_price,close","2022-02-24","2022-04-27")[["Data"]]
  
  w_wsd_data_1<-w.wsd("10004043.SH","tradecode,exe_mode,exe_price,close","2022-02-24","2022-04-27")[["Data"]]
  
  w_wsd_data_2<-w.wsd("10004047.SH","tradecode,exe_mode,exe_price,close","2022-02-24","2022-04-27")[["Data"]]
  
  w_wsd_data_3<-w.wsd("10004052.SH","tradecode,exe_mode,exe_price,close","2022-02-24","2022-04-27")[["Data"]]
  
  w_wsd_data_4<-w.wsd("10004129.SH","tradecode,exe_mode,exe_price,close","2022-03-16","2022-04-27")[["Data"]]
  
  w_wsd_data_5<-w.wsd("10004132.SH","tradecode,exe_mode,exe_price,close","2022-03-16","2022-04-27")[["Data"]]
  w_wsd_data<- rbind(w_wsd_data_0,w_wsd_data_1,w_wsd_data_2,w_wsd_data_3,w_wsd_data_4,w_wsd_data_5)
  return(w_wsd_data)
}
test<-download_option()
