# Supplementary material for: Pricing of Shanghai stock exchange 50 ETF options based on different volatility models
Source: PLoS One. 2023 Dec 7;18(12):e0288266. doi: 10.1371/journal.pone.0288266 (PMC10703202; doi:10.1371/journal.pone.0288266)
Supplement: S1 File — (ZIP) [file pone.0288266.s001.zip › supporting information files/P1_DataPreparation.R]

#####################################################################################################
# 第一部分：数据准备
#####################################################################################################
# wind_code	sec_name	exercise_price	listed_date	expire_date	期限
# 10004038	50ETF购2022年4月3000	3	2022-2-24	2022-4-27	62
# 10004043	50ETF购2022年4月3500	3.5	2022-2-24	2022-4-27	62
# 10004047	50ETF沽2022年4月3000	3	2022-2-24	2022-4-27	62
# 10004052	50ETF沽2022年4月3500	3.5	2022-2-24	2022-4-27	62
# 10004129	50ETF购2022年4月2500	2.5	2022-3-16	2022-4-27	42
# 10004132	50ETF沽2022年4月2500	2.5	2022-3-16	2022-4-27	42


etf_df <- download_50ETF()  # 下载50ETF数据
shibor_df <- download_shibor()  # 下载shibor
option_df <- download_option()  # 下载期权合约日收盘价

# 定义合并数据函数
merge_data <- function(main_df,option_df,shibor_df){
  library(xts)
  myxts <- xts(main_df[,-1], order.by = main_df[,1])
  names(myxts) <-"price"
  # 添加对数收益率列
  myxts$logrtn <- periodReturn(myxts$price,period = 'daily',subset = NULL,type = 'log',leading = TRUE)
  # 合并shibor
  myxts <- merge.xts(myxts, xts(shibor_df[,-1], order.by = shibor_df[,1]), join="left")
  colnames(myxts)[length(colnames(myxts))] <-"shibor"
  
  for (p in c(2.5,3.0,3.5)){
    for (cp in c("认购","认沽")){
      tmpdf <- option_df[option_df$EXE_MODE%in%c(cp) & option_df$EXE_PRICE==p,c("DATETIME","CLOSE")]
      myxts <- merge.xts(myxts,xts(tmpdf[,-1], order.by=tmpdf[,1]),join = "left")
      # 重命名最后一列
      colnames(myxts)[length(colnames(myxts))] <-paste("mk_",if (cp=="认购"){"c"}else{"p"},gsub("[.]","",format(p,nsmall=1)),sep="")
    }
  }
  return(myxts)
}

myxts <- merge_data(main_df = etf_df,option_df = option_df, shibor_df = shibor_df)

# 计算剩余期限
myxts$remain_period <- difftime(as.Date("2022-04-27"),index(myxts), units = "days")/365
# myxts$remain_period <- NA
# for (1:)

# 统计缺失值
cat("|--50ETF收盘价数据缺失值个数：", sum(is.na(myxts$logrtn)))

# 训练集区间
train_period <- "/2022-02-23"
test_period <- "2022-02-24/"

# 保存xts对象
save_csv<- function(myxts,filename){
  df <- data.frame(date=index(myxts), coredata(myxts))
  write.csv(df, filename)
}

save_csv(myxts, 'myxts_backup.csv')
