# Supplementary material for: Pricing of Shanghai stock exchange 50 ETF options based on different volatility models
Source: PLoS One. 2023 Dec 7;18(12):e0288266. doi: 10.1371/journal.pone.0288266 (PMC10703202; doi:10.1371/journal.pone.0288266)
Supplement: S1 File — (ZIP) [file pone.0288266.s001.zip › supporting information files/P2_Statistic.R]

#####################################################################################################
# 第二部分：描述性统计
#####################################################################################################
# 画时序图
plot_tseries_draw <- function(myxts){
  # 组合方法一
  par(mfcol=c(2,1),mar=c(2.5,4,3,2))
  plot.xts(myxts[train_period]$price,grid.ticks.on = 'auto',grid.ticks.lwd = 1, grid.ticks.lty = 3,main='50ETF 收盘价')
  plot.xts(myxts[train_period]$logrtn,grid.ticks.on = 'auto',grid.ticks.lwd = 1, grid.ticks.lty = 3,main='50ETF 对数收益率')
  # box(which = "figure",col = "black", lwd = 3) # 加边框
  
  # 组合方法二
  # p1<-ggplot(myxts[train_period]$price)
  # p2<-ggplot(myxts[train_period]$logrtn,aes(x=date,y="对数收益率"))
  # plot_grid(p1,p2,nrow = 2)
}
plot_tseries_draw(myxts)

# 输出描述性统计量
get_basicStats <- function(){
  basicStats(myxts[train_period]$logrtn)  # 基本统计量
  basicStats(myxts[test_period]$logrtn)  # 基本统计量
  # JB统计量正态分布检验，H0：服从正态分布，或样本的偏度和多余峰度均为零
  jarque.bera.test(myxts[train_period]$logrtn)
  jarque.bera.test(myxts[test_period]$logrtn)
}

# 正态性检验
normal_test <- function(){ 
  # 正态性检验
  t.test(myxts[train_period]$logrtn) #检验H0：收益率均值=0
  normalTest(myxts[train_period]$logrtn,method = 'jb') # JB-Test正态性检验
  jarqueberaTest(myxts[train_period]$logrtn)
  
  par(mfcol=c(1,2))
  hist_plot <-hist(myxts[train_period]$logrtn,nclass = 50,main="上证50ETF对数收益率直方图",xlab = "对数收益率",ylab="频数")
  lines(density(myxts[train_period]$logrtn),lwd=2,lty=1)  # 在直方图上添加正态线和经验密度线
  curve(dnorm(x, mean=mean(myxts[train_period]$logrtn), sd=sd(myxts[train_period]$logrtn)), add=TRUE, col="black", lwd=2,lty=2)
  legend("topright",legend = c("经验密度函数","正态分布函数"),lty=c(1,2),bty="n",text.width=0.03)
  
  # 正态性检验之QQ图和PP图
  qqnorm(myxts[train_period]$logrtn)
  qqline(myxts[train_period]$logrtn, col=2, lwd=2)
  qqnormPlot(myxts[train_period]$logrtn,col = "black")
}
