# Supplementary material for: Pricing of Shanghai stock exchange 50 ETF options based on different volatility models
Source: PLoS One. 2023 Dec 7;18(12):e0288266. doi: 10.1371/journal.pone.0288266 (PMC10703202; doi:10.1371/journal.pone.0288266)
Supplement: S1 File — (ZIP) [file pone.0288266.s001.zip › supporting information files/P3_ARMA-GARCHModeling.R]

#####################################################################################################
# 第三部分：ARMA-GARCH建模
#####################################################################################################

# 3.1 平稳性检验即单位根检验和白噪声检验
adf_iid_test <- function(){
  t.test(myxts[train_period]$logrtn) #检验H0：收益率均值=0
  adf.test(myxts[train_period]$logrtn) # H0:原假设非平稳即存在单位根
  pp.test(myxts[train_period]$logrtn)
  library(urca)
  summary(ur.kpss(myxts[train_period]$logrtn))  # H0：平稳
  summary(ur.df(myxts[train_period]$logrtn,lags=12,selectlags="AIC",type = "drift"))
  
  # 白噪声检验或纯随机性检验：纯随机序列无自相关，历史数据对未来没有影响
  for (i in 1:2){print(Box.test(myxts[train_period]$logrtn,lag=6*i,  type="Ljung-Box"))}
  par(mfcol=c(2,1),mar=c(2.5,4,3,2))
  acf(myxts[train_period]$logrtn,main="ACF图")
  pacf(myxts[train_period]$logrtn,main="PACF图")
}

# 3.2 arma建模
arma_modeling <- function(){
  auto.arima(myxts[train_period]$logrtn,trace=T) 
  eacf(myxts[train_period]$logrtn)
  
  arima.fit<-arma(myxts[train_period]$logrtn,order=c(1,1),include.intercept = F)
  summary(arima.fit)
  return(arima.fit)
}

# 3.3 ARMA残差检验
resi_arch_test <- function(){
  for (i in c(1,2,4)){print(Box.test(arima.fit$residuals[-1],lag=6*i,  type="Ljung-Box"))}
  acf(na.omit(arima.fit$residuals))  # 第一个值为NA
  pacf(arima.fit$residuals[-1])
  
  
  # ARCH效应（条件异方差性）检验：残差平方
  Box.test(arima.fit$residuals[-1]^2,type = "Ljung")
  par(mfcol=c(2,1),mar=c(2.5,4,3,2))
  acf(arima.fit$residuals[-1])
  pacf(arima.fit$residuals[-1])
  ArchTest(arima.fit$residuals[-1])
  for (i in c(1,2,4)){print(ArchTest(arima.fit$residuals[-1],lags = 6*i))}
  # ArchTest(myxts[train_period]$logrtn)
}

# 3.4 Garch Aparch建模
garch_fit <- function(type,dist="norm",myxts){
  
  # dist<-"std"  # norm,std,sstd
  if (type=="g"){fit = ugarchfit(spec=ugarchspec(variance.model = list(model="sGARCH",garchOrder=c(1,1),variance.targeting = F), 
                                                 mean.model= list(armaOrder=c(1,1),include.mean=T),distribution.model=dist,fixed.pars=list(mu = 0, omega=0)),
                                 data=myxts[train_period]$logrtn)}
  else if(type=="a"){
    fit = ugarchfit(spec=ugarchspec(variance.model = list(model="apARCH",garchOrder=c(1,1),variance.targeting = F),
                                    mean.model= list(armaOrder=c(1,1),include.mean=T),distribution.model=dist,fixed.pars=list(mu = 0, omega=0)),
                    data=myxts[train_period]$logrtn)}
  else if(type=="e"){
    fit = ugarchfit(spec=ugarchspec(variance.model = list(model="eGARCH",garchOrder=c(1,1),variance.targeting = T),
                                    mean.model= list(armaOrder=c(1,1),include.mean=F),distribution.model=dist),
                    data=myxts[train_period]$logrtn)}
  else if(type=="t"){
    fit = ugarchfit(spec=ugarchspec(variance.model = list(model="gjrGARCH",garchOrder=c(1,1),variance.targeting = T),
                                    mean.model= list(armaOrder=c(1,1),include.mean=F),distribution.model=dist),
                    data=myxts[train_period]$logrtn)}
  return(fit)
}

fit<-garch_fit(type = "a",myxts=myxts)
gfit<-fit
afit<-fit

# 3.5 模型诊断和残差检验
model_test <- function(fit){
  par(mfcol=c(2,1),mar=c(2.5,4,3,2))
  acf(residuals(gfit,standardize=T),main="ARMA-GARCH 标准化残差ACF图")
  acf(residuals(afit,standardize=T),main="ARMA-APARCH 标准化残差ACF图")
  
  ArchTest(residuals(fit,standardize=T))
}
model_test(afit)


# 3.6 波动率预测


garch_predict <- function(fit, head, myxts,type){
  head=43
  bootp <- ugarchboot(fit, method=c("Partial", "Full")[1],n.ahead=head)
  # 提取预测结果
  sig = sigma(bootp@forc)
  ser = fitted(bootp@forc)
  test<-cbind(sig)
  colnames(test)<-c(paste0(type,"_fore_sig"))
  
  myxts=myxts[, setdiff(colnames(myxts),c(paste0(type,"_fore_sig")))]
  garch_fore <-xts(test,order.by = index(myxts["2022-02-24/"]))
  myxts<-merge.xts(myxts, garch_fore, join="left")
  # zsig = cbind(t(as.data.frame(bootp, which = "sigma", type = "summary")),  sig)
  # zser = cbind(t(as.data.frame(bootp, which = "series", type = "summary")), ser)
  return(myxts)
}

# 添加历史波动率
myxts$hv_fore_sig<-sd(myxts$logrtn)
myxts<- garch_predict(fit=fit, head=43,myxts = myxts,type="a")

plot(myxts["2022-02-24/",c("g_fore_sig","a_fore_sig")],legend.loc ="topright",main="GARCH和APARCH模型预测波动率趋势图")
