# Supplementary material for: Pricing of Shanghai stock exchange 50 ETF options based on different volatility models
Source: PLoS One. 2023 Dec 7;18(12):e0288266. doi: 10.1371/journal.pone.0288266 (PMC10703202; doi:10.1371/journal.pone.0288266)
Supplement: S1 File — (ZIP) [file pone.0288266.s001.zip › supporting information files/P4_OptionPricing.R]

#####################################################################################################
# 第四部分：期权定价
#####################################################################################################

# 无法安装fOptions,此方法 无效
option_pricing1 <- function(type, exec_price){
  myxts$fore_c30<-NA
  T = which(grepl("2022-02-24", index(myxts)))  # 找出索引位于第几行
  for(i in 1:43){
    j = T + i -1
    myxts[j,"fore_c30"]<-GBSOption(TypeFlag =type , S = myxts[j,"price"], X =exec_price, 
                                   Time = myxts[j,"remain_period"], r = myxts[j,"shibor"] ,
                                   sigma=myxts[j,"garch_fore_sig"], 
                                   b = myxts[j,"shibor"])@price
  }
}

# 期权定价函数 使用包OptionPricing
option_pricing3 <- function(myxts,c_p,exec_price,method="NULL",vol_model,start_d="2022-02-24"){
  TS = which(grepl(start_d, index(myxts)))  # 找出索引位于第几行
  
  newcol=paste0(vol_model,"_fore_",c_p,gsub("[.]","",format(exec_price,nsmall=1)))  # 新列名
  myxts=myxts[, setdiff(colnames(myxts),c(newcol))]  # 删除已存在列
  # 添加新列
  tmpxts<-xts(myxts$price*NA,order.by = index(myxts))
  names(tmpxts)<-newcol
  myxts<-merge.xts(myxts,tmpxts,join="left")
  
  for(i in 1:43){
    j = TS + i -1
    S=coredata(myxts[j,"price"])[1]
    K=exec_price
    r=coredata(myxts[j,"shibor"])[1]*0.01
    TT=coredata(myxts[j,"remain_period"])[1]
    sigma=coredata(myxts[j,paste0(vol_model,"_fore_sig")])[1]*sqrt(252)
    # sigma=0
    
    d2<- (log(S/K)+(r-0.5*sigma^2)*(TT))/sigma*(sqrt(TT))
    d1 <- d2+sigma*sqrt(TT)
    
    if (c_p=="c"){
      price=if (method=="optionpricing"){BS_EC(T=TT,K=K,r=r,sigma=sigma,S0=S)[["price"]]}else{S*pnorm(d1)-K*exp(-r*(TT))*pnorm(d2)}}
    else{
      price=if (method=="optionpricing"){BS_EP(T=TT,K=K,r=r,sigma=sigma,S0=S)[["price"]]}else{K*exp(-r*(TT))*pnorm(-d2)-S*pnorm(-d1)}}
    myxts[j,newcol]<-price
  }
  return(myxts)
}

option_fore<- function(exec_price_vec,myxts,vol_model){
  myxts_pricing <- myxts
  for (m in vol_model){
    for (K in exec_price_vec){
      for (i in c("c","p")){
        myxts_pricing <- option_pricing3(myxts=myxts_pricing, c_p=i,exec_price = K, 
                                         method="optionpricing",vol_model = m)
      }
    }
  }
  return(myxts_pricing)
}

myxts_pricing<-option_fore(exec_price_vec = c(2.5,3.0,3.5),myxts=myxts,vol_model=c("hv","g","a"))

plot(myxts_pricing["2022-03-16/",c("mk_c25","hv_fore_c25")])
plot(myxts_pricing["2022-03-16/",c("mk_p25","hv_fore_p25")])


plot(myxts_pricing["2022-02-24/",c("mk_c30","hv_fore_c30")])
plot(myxts_pricing["2022-02-24/",c("mk_p30","hv_fore_p30")]) 


par(mfcol=c(3,2))
plot(myxts_pricing["2022-03-16/",c("mk_c25","hv_fore_c25","g_fore_c25","a_fore_c25")],type="l",lwd=3,main="Call K=2.5",
     legend.loc="topright", grid.col = NA)
plot(myxts_pricing["2022-02-24/",c("mk_c30","hv_fore_c30","g_fore_c30","a_fore_c30")],type="l",lwd=3,main="Call K=3.0",
     legend.loc="topright", grid.col = NA)
plot(myxts_pricing["2022-02-24/",c("mk_c35","hv_fore_c35","g_fore_c35","a_fore_c35")],type="l",lwd=3,main="Call K=3.5",
     legend.loc="topright", grid.col = NA)

plot(myxts_pricing["2022-03-16/",c("mk_p25","hv_fore_p25","g_fore_p25","a_fore_p25")],type="l",lwd=3,main="Put K=2.5",
     legend.loc="topright", grid.col = NA)
plot(myxts_pricing["2022-02-24/",c("mk_p30","hv_fore_p30","g_fore_p30","a_fore_p30")],type="l",lwd=3,main="Put K=3.0",
     legend.loc="topright", grid.col = NA)
plot(myxts_pricing["2022-02-24/",c("mk_p35","hv_fore_p35","g_fore_p35","a_fore_p35")],type="l",lwd=3,main="Put K=3.5",
     legend.loc="topright", grid.col = NA)
