# Supplementary material for: Pricing of Shanghai stock exchange 50 ETF options based on different volatility models
Source: PLoS One. 2023 Dec 7;18(12):e0288266. doi: 10.1371/journal.pone.0288266 (PMC10703202; doi:10.1371/journal.pone.0288266)
Supplement: S1 File — (ZIP) [file pone.0288266.s001.zip › supporting information files/P5_Evaluation.R]

#####################################################################################################
# 第五部分：预测评价
#####################################################################################################

#  MAE RMSE MAPE R^2
matr <-rbind(matrix(myxts_pricing["2022-03-16/","mk_c25"]),matrix(myxts_pricing["2022-02-24/","mk_p35"]))

library(caret)
library(ftsa)  # MSE

# R native funcitons

original <-rbind(matrix(myxts_pricing["2022-03-16/","mk_p25"]),
                 matrix(myxts_pricing["2022-02-24/","mk_c35"]))[,1]
predicted <-rbind(matrix(myxts_pricing["2022-03-16/","hv_fore_p25"]),
                  matrix(myxts_pricing["2022-02-24/","hv_fore_c35"]))[,1]

original <-rbind(matrix(myxts_pricing["2022-02-24/","mk_c30"]),
                 matrix(myxts_pricing["2022-02-24/","mk_p30"]))[,1]
predicted <-rbind(matrix(myxts_pricing["2022-02-24/","a_fore_c30"]),
                  matrix(myxts_pricing["2022-02-24/","a_fore_p30"]))[,1]


paste(MAE(predicted, original),
      error(forecast = predicted,true = original,method = "mse"),
      error(forecast = predicted,true = original,method = "mape"),
      R2(predicted, original, form = "traditional"))


evaluate_index <- data.frame(status=character(),var_model=character(),RMSE=numeric(),MAE=numeric(), 
                             MAPE=numeric(),R_square=numeric())
for( column in names(xts_obj)){
  jbtest = jarque.bera.test(xts_obj[,column])
  basic_stats[nrow(basic_stats)+1,] = list(column, mean(xts_obj[,column]), sqrt(var(xts_obj[,column])),
                                           skewness(xts_obj[,column]), kurtosis(xts_obj[,column]),
                                           jbtest$statistic[1], jbtest$p.value[1])
}
